# Supplementary material for: Enhanced biomass and thermotolerance of Arabidopsis by SiERECTA isolated from Setaria italica L
Source: PeerJ. 2022 Dec 1;10:e14452. doi: 10.7717/peerj.14452 (PMC9744159; doi:10.7717/peerj.14452)
Supplement: Supplemental Information 8 — SiER1_X4 and SiER4_X1 expression patterns data. Overexpression of SiERs increased the biomass data of sorghum. Overexpression of SiERs enhanced the thermotolerance data of Arabidopsis. [file peerj-10-14452-s008.zip]

Archive with 46 entries (35 files):
- Supplementary files==SiERs Raw Data Availability/
- Supplementary files==SiERs Raw Data Availability/1-Nucleotide of SiER family/
- Supplementary files==SiERs Raw Data Availability/1-Nucleotide of SiER family/1- SiER1_X1 SiER1_X2  SiER1_X3/
- Supplementary files==SiERs Raw Data Availability/1-Nucleotide of SiER family/1- SiER1_X1 SiER1_X2  SiER1_X3/3-SiER1_X1 SiER1_X2 SiER1_X3  DNA.txt
- Supplementary files==SiERs Raw Data Availability/1-Nucleotide of SiER family/1- SiER1_X1 SiER1_X2  SiER1_X3/4-SiER1_X1  cDNA.fasta
- Supplementary files==SiERs Raw Data Availability/1-Nucleotide of SiER family/1- SiER1_X1 SiER1_X2  SiER1_X3/5-SiER1_X2  cDNA.fasta
- Supplementary files==SiERs Raw Data Availability/1-Nucleotide of SiER family/1- SiER1_X1 SiER1_X2  SiER1_X3/6-SiER1_X3  cDNA.fasta
- Supplementary files==SiERs Raw Data Availability/1-Nucleotide of SiER family/2- SiER1_X4   SiER1_X5   SiER1_X6/
- Supplementary files==SiERs Raw Data Availability/1-Nucleotide of SiER family/2- SiER1_X4   SiER1_X5   SiER1_X6/10-SiER1_X5  cDNA.fasta
- Supplementary files==SiERs Raw Data Availability/1-Nucleotide of SiER family/2- SiER1_X4   SiER1_X5   SiER1_X6/11-SiER1_X6  cDNA.fasta
- Supplementary files==SiERs Raw Data Availability/1-Nucleotide of SiER family/2- SiER1_X4   SiER1_X5   SiER1_X6/8-SiER1_X4 SiER1_X5 SiER1_X6   DNA.txt
- Supplementary files==SiERs Raw Data Availability/1-Nucleotide of SiER family/2- SiER1_X4   SiER1_X5   SiER1_X6/9-SiER1_X4   cDNA.txt
- Supplementary files==SiERs Raw Data Availability/1-Nucleotide of SiER family/3- SiER4_X1    SiER4_X2/
- Supplementary files==SiERs Raw Data Availability/1-Nucleotide of SiER family/3- SiER4_X1    SiER4_X2/0-SiER4_X1  SiER4_X2   DNA.txt
- Supplementary files==SiERs Raw Data Availability/1-Nucleotide of SiER family/3- SiER4_X1    SiER4_X2/1-SiER4_X1  cDNA.fasta
- Supplementary files==SiERs Raw Data Availability/1-Nucleotide of SiER family/3- SiER4_X1    SiER4_X2/2-SiER4_X2   cDNA.fasta
- Supplementary files==SiERs Raw Data Availability/1-Nucleotide of SiER family/4- SiERL4/
- Supplementary files==SiERs Raw Data Availability/1-Nucleotide of SiER family/4- SiERL4/7-SiERL4      cDNA.txt
- Supplementary files==SiERs Raw Data Availability/1-Nucleotide of SiER family/4- SiERL4/7_SiERL4     DNA.txt
- Supplementary files==SiERs Raw Data Availability/2-Promoters of SiER family/
- Supplementary files==SiERs Raw Data Availability/2-Promoters of SiER family/1-SiERL4   promoter.txt
- Supplementary files==SiERs Raw Data Availability/2-Promoters of SiER family/2-SiER4_X1  and SiER4_X2  promoter.txt
- Supplementary files==SiERs Raw Data Availability/2-Promoters of SiER family/3-SiER1_X1 SiER1_X2 and SiER1_X3 promoter.txt
- Supplementary files==SiERs Raw Data Availability/2-Promoters of SiER family/4-SiER1_X4、SiER1_X5 and  SiER1_X6  promoter.txt
- Supplementary files==SiERs Raw Data Availability/3-Amino acid of SiER family/
- Supplementary files==SiERs Raw Data Availability/3-Amino acid of SiER family/1-SiER1_X1.fasta
- Supplementary files==SiERs Raw Data Availability/3-Amino acid of SiER family/2-SiER1_X2.fasta
- Supplementary files==SiERs Raw Data Availability/3-Amino acid of SiER family/3-SiER1_X3.fasta
- Supplementary files==SiERs Raw Data Availability/3-Amino acid of SiER family/4-SiER1_X4.txt
- Supplementary files==SiERs Raw Data Availability/3-Amino acid of SiER family/5-SiER1_X5.fasta
- Supplementary files==SiERs Raw Data Availability/3-Amino acid of SiER family/6-SiER1_X6.fasta
- Supplementary files==SiERs Raw Data Availability/3-Amino acid of SiER family/7-SiER4_X1.fasta
- Supplementary files==SiERs Raw Data Availability/3-Amino acid of SiER family/8-SiER4_X2.fasta
- Supplementary files==SiERs Raw Data Availability/3-Amino acid of SiER family/9-SiERL4.fasta
- Supplementary files==SiERs Raw Data Availability/4-Expression patterns of SiERs/
- Supplementary files==SiERs Raw Data Availability/4-Expression patterns of SiERs/Expression patterns of SiERs.xls
- Supplementary files==SiERs Raw Data Availability/5-Overexpression of SiERs  increased the biomass/
- Supplementary files==SiERs Raw Data Availability/5-Overexpression of SiERs  increased the biomass/1-Overexpression of SiERs.xlsx
- Supplementary files==SiERs Raw Data Availability/5-Overexpression of SiERs  increased the biomass/2-Plant height.xls
- Supplementary files==SiERs Raw Data Availability/5-Overexpression of SiERs  increased the biomass/3-Diameter of main stem.xls
- Supplementary files==SiERs Raw Data Availability/5-Overexpression of SiERs  increased the biomass/4-Fruit clips per plant.xls
- Supplementary files==SiERs Raw Data Availability/5-Overexpression of SiERs  increased the biomass/5-Biomass per plant.xls
- Supplementary files==SiERs Raw Data Availability/6-Thermotolerance  after SiERs genes overexpression/
- Supplementary files==SiERs Raw Data Availability/6-Thermotolerance  after SiERs genes overexpression/1-Survival rate of Arabidopsis.xls
- Supplementary files==SiERs Raw Data Availability/6-Thermotolerance  after SiERs genes overexpression/2-SOD and POD.xls
- Supplementary files==SiERs Raw Data Availability/6-Thermotolerance  after SiERs genes overexpression/3-Expression of  AtHSF1 and AtBl1.xls
