# Supplementary material for: Enhanced biomass and thermotolerance of Arabidopsis by SiERECTA isolated from Setaria italica L
Source: PeerJ. 2022 Dec 1;10:e14452. doi: 10.7717/peerj.14452 (PMC9744159; doi:10.7717/peerj.14452)
Supplement: Supplemental Information 8 — SiER1_X4 and SiER4_X1 expression patterns data. Overexpression of SiERs increased the biomass data of sorghum. Overexpression of SiERs enhanced the thermotolerance data of Arabidopsis. [file peerj-10-14452-s008.zip › Supplementary files==SiERs Raw Data Availability/1-Nucleotide of SiER family/2- SiER1_X4 SiER1_X5 SiER1_X6/10-SiER1_X5 cDNA.fasta]

>SiER1_X5
XM_034720593.1 PREDICTED: Setaria viridis LRR receptor-like serine/threonine-protein kinase ER2 (LOC117840131), transcript variant X1, mRNA


AGGAGCGAGCGTGGCGCAGCTGCCCGAGAAACCAACCAAAACCCCGAGCCCATTAACCACGCCTCCTCGC
GAATGCCACTGCTGCCCCATTGCGGCTCCGCGGCTCAGCACCGGCCATGACCCGCCTCCTCCGGGCCCTC
GCCGCCTTCCTCCTCCTCGCGGCCGTCGCCGTCGCCGACGACGGGGCAACACTGCTGGAGATCAAGAAAT
CCTTCAGCAACGGAGGCAACGCGCTGCACGATTGGTCCGGCGAGGGCGCATCGCCGACCTACTGCTCGTG
GCGCGGCGTGCTATGCGACAACGTCACCTTCGCTGTTGCGGCGCTCAACCTTTCAGGGCTCAATCTCGAG
GGTGAAATCTCACCGGCCATCGGGAGCCTGAAACGTGTTATCTCAATAGATTTGAAGTCTAATGGACTTT
CCGGGCAGATCCCTGATGAGATTGGCGATTGTTCGTTGCTTGAAACTTTGGACTTGTCCTCTAACAATCT
AGAAGGAGACATACCATTCTCCATATCTAAGCTCAAGCACCTTGAGAACCTGATTTTGAAGAACAACCAG
CTGGTTGGGGTGATACCATCAACACTATCTCAACTTCCTAATTTGAAGATATTGGACTTGGCTCAAAACA
AGCTAAGTGGTGAAATTCCAAACCTAATATATTGGAATGAGGTTCTTCAATACTTGGGATTGCGGAGCAA
TAATTTAGAAGGAAGCCTCTCTCCGGATATGTGCCAGTTGACTGGCCTGTGGTACTTTGATGTGAAGAAT
AATAGCTTGATGGGTATGATACCAGAAACCATAGGGAACTGTACCAGCTTTCAGGTCTTGGATTTGTCAA
ACAATCAGCTTACTGGAGAAATCCCATTCAATATTGGTTTCCTGCAAGTGGCTACGTTGTCTTTGCAAGG
GAACAAGTTCTCTGGCCCAATTCCATCAGTGATTGGCCTTATGCAGGCGCTTGCAGTGCTCGATCTGAGT
TTCAATGAGCTATCTGGACCAATACCATCTATACTGGGCAACTTGACATACACTGAGAAATTATACCTGC
AAGGCAATAGGCTAACTGGATCGATACCTCCAGAGCTTGGTAATATGACGACACTGCATTACCTTGAACT
GAATGACAATCTATTGACTGGGTTCATTCCTCCTGATCTTGGGAAGCTCACAGAATTGTTTGACTTGAAC
CTTGCAAACAACAACCTTGGAGGACCTATCCCTGATAATATAAGTTCATGCATAAATCTCATTAGTTTGA
ATGCTTATGGCAATAAATTAAATGGAACCATTCCACGTTCATTTCAAAAGCTCGAGAGTCTGACTTATCT
GAATCTGTCATCAAATCATCTCAGTGGAGCACTTCCGATTGAGGTAGCAAGAATGAGAAATTTAGACACA
CTGGACTTATCCTGTAACATGATCACTGGTTCAATTCCCTCAGCTATTGGAAGACTAGAGCATCTTCTGA
GGCTCAATTTAAGCAAAAATGCTCTGGTTGGACACATTCCTGCTGAGTTTGGGAACTTGAGGAGCATCAT
GGAGATCGATTTGTCCAGTAACTACCTCCGTGGCCTGATTCCACAAGAGGTTGGGATGCTACAAAATCTG
ATACTGTTAAAATTAGAAAATAATAGTATTACTGGAGATGTCTCACCACTCACTAACTGTTTCAGTCTCA
ATAACTTAAATGTATCATACAACGACCTTGCTGGTATTGTACCTACAGACAACAACTTCTCACGATTTTC
ACCTGACAGCTTCTTGGGTAACCCTGGACTTTGTGGCTATTGGCGTGGTTCTCGTTCTTCGTGCTCTCCT
TTATCATCCAGTATTGAGCGCAAAAGGAGATCATCTATATCAAAGGCTGCATTTCTTGGTATTGGTGTTG
GTGGGCTTGTTATCCTGCTCGTTATCCTAGCAGCTGCTTGCTGGCCGCACAACTCACCGGTTCTCAAAGA
TGTCTCTGTAAGCAAACCAGACAACCTTGCTGCAGCATCAAGCAGTGTTCCTCCCAAGCTTGTGATCCTC
CACATGAACATGGCCCTCTATGTATATGATGATATAATGAGGATGACTGAAAATTTGAGTGAAAAATACA
TTATTGGTTATGGAGCATCAAGTACTGTCTACAGATGTGATCTGAAGAACTGCAAGTCAGTCGCGATAAA
AAAGCTATATACTCACTACCCGCAGAGCTTGAAGGAATTTGAGACCGAACTTGAGACTGTTGGGAGCATC
AAACACCGAAATCTCGTCAGCCTTCAGGGGTACTCCCTGTCACCTGCTGGGAATCTCCTCTTCTATGATT
ACATGGAAAATGGCAGCCTCTGGGACGTTTTGCATGTAGCTTCATCCAAGAAGGAAAAACTTGATTGGGA
AGCACGCCTCAAGATTGCTCTTGGTGCTGCTCAAGGCCTGGCTTATCTTCACCACGAATGCAGTCCGCGA
ATAATTCACAGGGATGTAAAGTCAAAGAATATCCTCCTAGACAAAGACTATGAAGCTCATCTTGCTGACT
TTGGTATTGCCAAGAGCTTGTGTGTGTCTTTGACACACACATCAACATATGTAATGGGCACCATTGGCTA
CATTGATCCTGAGTATGCACGCACATCCCGGCTCAATGAGAAATCAGATGTATACAGCTATGGCATCGTC
TTGCTGGAGTTGCTTACTGGCAAAAAGCCCGTCGACGATGAGTGCAATCTTCATCACTTGATCCTATCCA
AAGCTGCAGACAACACGGTCATGGAGATGGTTGACCCAGACATCACGGACACGTGCAAAGATCTTGGCGA
GGTCAAGAAGGTGTTCCAGTTGGCACTCCTTTGCAGCAAGAGGCAACCATCGGATCGACCGACGATGCAT
GAGGTCGTGCGCGTCCTGGACAGCCTAGTCTGCCCAGACCCGCCCCCAAAGCAGGCACAGCCACAGGGAT
CGGAACAGTCAGCCACAGCTCCGAGCTACGTCAGTGAGTATGTCAGCCTACGAGGCGGCACCGCGCTCTC
CTGTGCCAATTCATCGAGTGCGTCCGATGCCGAGCTCTTCATGAAGTTTGGCGAGGTGATATCACGGAAC
ACAGAATAAGATCGATCGTCTCAAGAGTTCAGCCTGCGATTTTGCAGCATTTTGGTTCCAATCTACAAGA
GGTATCTGGCGCCCTGTGAGCCTGTAAATATTCTGCAACCTCCTCTTTCTTGGGACTCCAGCTATTTTTT
CTCCACTATTCCACTTCTTACTTCTTGTGGTTTGGGACATTGCAAAGTGTACTGAAGTAGAGTGCTTTTG
GTTGGGGAAAAAATCGAAGCGCAACTAAAAGGAAAATTTGAGTTGGGTGCAGGCTGCTTTTACTGACTTG
TTCTGTTGTTCGGCTGGACGATTCTGTCTGCTCAATCAGAGCACTGTTAGGCTGAAGAAACATTCTGGGC
AGTGTTACTGTTCTGTTGTATTATCCTGGGCCTCCTATTCCTGAGTCATGCCACTGTGA
