# Supplementary material for: Enhanced biomass and thermotolerance of Arabidopsis by SiERECTA isolated from Setaria italica L
Source: PeerJ. 2022 Dec 1;10:e14452. doi: 10.7717/peerj.14452 (PMC9744159; doi:10.7717/peerj.14452)
Supplement: Supplemental Information 8 — SiER1_X4 and SiER4_X1 expression patterns data. Overexpression of SiERs increased the biomass data of sorghum. Overexpression of SiERs enhanced the thermotolerance data of Arabidopsis. [file peerj-10-14452-s008.zip › Supplementary files==SiERs Raw Data Availability/1-Nucleotide of SiER family/2- SiER1_X4 SiER1_X5 SiER1_X6/11-SiER1_X6 cDNA.fasta]

>SiER1_X6
XM_034720600.1 PREDICTED: Setaria viridis LRR receptor-like serine/threonine-protein kinase ER2 (LOC117840131), transcript variant X2, mRNA


GAGGAGCGAGCGTGGCGCAGCTGCCCGAGAAACCAACCAAAACCCCGAGCCCATTAACCACGCCTCCTCG
CGAATGCCACTGCTGCCCCATTGCGGCTCCGCGGCTCAGCACCGGCCATGACCCGCCTCCTCCGGGCCCT
CGCCGCCTTCCTCCTCCTCGCGGCCGTCGCCGTCGCCGACGACGGGGCAACACTGCTGGAGATCAAGAAA
TCCTTCAGCAACGGAGGCAACGCGCTGCACGATTGGTCCGGCGAGGGCGCATCGCCGACCTACTGCTCGT
GGCGCGGCGTGCTATGCGACAACGTCACCTTCGCTGTTGCGGCGCTCAACCTTTCAGGGCTCAATCTCGA
GGGTGAAATCTCACCGGCCATCGGGAGCCTGAAACGTGTTATCTCAATAGATTTGAAGTCTAATGGACTT
TCCGGGCAGATCCCTGATGAGATTGGCGATTGTTCGTTGCTTGAAACTTTGGACTTGTCCTCTAACAATC
TAGAAGGAGACATACCATTCTCCATATCTAAGCTCAAGCACCTTGAGAACCTGATTTTGAAGAACAACCA
GCTGGTTGGGGTGATACCATCAACACTATCTCAACTTCCTAATTTGAAGATATTGGACTTGGCTCAAAAC
AAGCTAAGTGGTGAAATTCCAAACCTAATATATTGGAATGAGGTTCTTCAATACTTGGGATTGCGGAGCA
ATAATTTAGAAGGAAGCCTCTCTCCGGATATGTGCCAGTTGACTGGCCTGTGGTACTTTGATGTGAAGAA
TAATAGCTTGATGGGTATGATACCAGAAACCATAGGGAACTGTACCAGCTTTCAGGTCTTGGATTTGTCA
AACAATCAGCTTACTGGAGAAATCCCATTCAATATTGGTTTCCTGCAAGTGGCTACGTTGTCTTTGCAAG
GGAACAAGTTCTCTGGCCCAATTCCATCAGTGATTGGCCTTATGCAGGCGCTTGCAGTGCTCGATCTGAG
TTTCAATGAGCTATCTGGACCAATACCATCTATACTGGGCAACTTGACATACACTGAGAAATTATACCTG
CAAGGCAATAGGCTAACTGGATCGATACCTCCAGAGCTTGGTAATATGACGACACTGCATTACCTTGAAC
TGAATGACAATCTATTGACTGGGTTCATTCCTCCTGATCTTGGGAAGCTCACAGAATTGTTTGACTTGAA
CCTTGCAAACAACAACCTTGGAGGACCTATCCCTGATAATATAAGTTCATGCATAAATCTCATTAGTTTG
AATGCTTATGGCAATAAATTAAATGGAACCATTCCACGTTCATTTCAAAAGCTCGAGAGTCTGACTTATC
TGAATCTGTCATCAAATCATCTCAGTGGAGCACTTCCGATTGAGGTAGCAAGAATGAGAAATTTAGACAC
ACTGGACTTATCCTGTAACATGATCACTGGTTCAATTCCCTCAGCTATTGGAAGACTAGAGCATCTTCTG
AGGCTCAATTTAAGCAAAAATGCTCTGGTTGGACACATTCCTGCTGAGTTTGGGAACTTGAGGAGCATCA
TGGAGATCGATTTGTCCAGTAACTACCTCCGTGGCCTGATTCCACAAGAGGTTGGGATGCTACAAAATCT
GATACTGTTAAAATTAGAAAATAATAGTATTACTGGAGATGTCTCACCACTCACTAACTGTTTCAGTCTC
AATAACTTAAATGTATCATACAACGACCTTGCTGGTATTGTACCTACAGACAACAACTTCTCACGATTTT
CACCTGACAGCTTCTTGGGTAACCCTGGACTTTGTGGCTATTGGCGTGGTTCTCGTTCTTCGTGCTCTCC
TTTATCATCCAGTATTGAGCGCAAAAGGAGATCATCTATATCAAAGGCTGCATTTCTTGGTATTGGTGTT
GGTGGGCTTGTTATCCTGCTCGTTATCCTAGCAGCTGCTTGCTGGCCGCACAACTCACCGGTTCTCAAAG
ATGTCTCTGTAAGCAAACCAGACAACCTTGCTGCAGCATCAAGCAGTGTTCCTCCCAAGCTTGTGATCCT
CCACATGAACATGGCCCTCTATGTATATGATGATATAATGAGGATGACTGAAAATTTGAGTGAAAAATAC
ATTATTGGTTATGGAGCATCAAGTACTGTCTACAGATGTGATCTGAAGAACTGCAAGTCAGTCGCGATAA
AAAAGCTATATACTCACTACCCGCAGAGCTTGAAGGAATTTGAGACCGAACTTGAGACTGTTGGGAGCAT
CAAACACCGAAATCTCGTCAGCCTTCAGGGGTACTCCCTGTCACCTGCTGGGAATCTCCTCTTCTATGAT
TACATGGAAAATGGCAGCCTCTGGGACGTTTTGCATGCTTCATCCAAGAAGGAAAAACTTGATTGGGAAG
CACGCCTCAAGATTGCTCTTGGTGCTGCTCAAGGCCTGGCTTATCTTCACCACGAATGCAGTCCGCGAAT
AATTCACAGGGATGTAAAGTCAAAGAATATCCTCCTAGACAAAGACTATGAAGCTCATCTTGCTGACTTT
GGTATTGCCAAGAGCTTGTGTGTGTCTTTGACACACACATCAACATATGTAATGGGCACCATTGGCTACA
TTGATCCTGAGTATGCACGCACATCCCGGCTCAATGAGAAATCAGATGTATACAGCTATGGCATCGTCTT
GCTGGAGTTGCTTACTGGCAAAAAGCCCGTCGACGATGAGTGCAATCTTCATCACTTGATCCTATCCAAA
GCTGCAGACAACACGGTCATGGAGATGGTTGACCCAGACATCACGGACACGTGCAAAGATCTTGGCGAGG
TCAAGAAGGTGTTCCAGTTGGCACTCCTTTGCAGCAAGAGGCAACCATCGGATCGACCGACGATGCATGA
GGTCGTGCGCGTCCTGGACAGCCTAGTCTGCCCAGACCCGCCCCCAAAGCAGGCACAGCCACAGGGATCG
GAACAGTCAGCCACAGCTCCGAGCTACGTCAGTGAGTATGTCAGCCTACGAGGCGGCACCGCGCTCTCCT
GTGCCAATTCATCGAGTGCGTCCGATGCCGAGCTCTTCATGAAGTTTGGCGAGGTGATATCACGGAACAC
AGAATAAGATCGATCGTCTCAAGAGTTCAGCCTGCGATTTTGCAGCATTTTGGTTCCAATCTACAAGAGG
TATCTGGCGCCCTGTGAGCCTGTAAATATTCTGCAACCTCCTCTTTCTTGGGACTCCAGCTATTTTTTCT
CCACTATTCCACTTCTTACTTCTTGTGGTTTGGGACATTGCAAAGTGTACTGAAGTAGAGTGCTTTTGGT
TGGGGAAAAAATCGAAGCGCAACTAAAAGGAAAATTTGAGTTGGGTGCAGGCTGCTTTTACTGACTTGTT
CTGTTGTTCGGCTGGACGATTCTGTCTGCTCAATCAGAGCACTGTTAGGCTGAAGAAACATTCTGGGCAG
TGTTACTGTTCTGTTGTATTATCCTGGGCCTCCTATTCCTGAGTCATGCCACTGTGA
