# Supplementary material for: Enhanced biomass and thermotolerance of Arabidopsis by SiERECTA isolated from Setaria italica L
Source: PeerJ. 2022 Dec 1;10:e14452. doi: 10.7717/peerj.14452 (PMC9744159; doi:10.7717/peerj.14452)
Supplement: Supplemental Information 8 — SiER1_X4 and SiER4_X1 expression patterns data. Overexpression of SiERs increased the biomass data of sorghum. Overexpression of SiERs enhanced the thermotolerance data of Arabidopsis. [file peerj-10-14452-s008.zip › Supplementary files==SiERs Raw Data Availability/1-Nucleotide of SiER family/2- SiER1_X4 SiER1_X5 SiER1_X6/8-SiER1_X4 SiER1_X5 SiER1_X6 DNA.txt]

>SiER1_X4 SiER1_X5 SiER1_X6  gDNA
CCCTCGAGGAGCGAGCGTGGCGCAGCTGCCCGAGAAACCAACCAAAACCCCGAGCCCATTAACCACGCCT
CCTCGCGAATGCCACTGCTGCCCCATTGCGGCTCCGCGGCTCAGCACCGGCCATGACCCGCCTCCTCCGG
GCCCTCGCCGCCTTCCTCCTCCTCGCGGCCGTCGCCGTCGCCGACGACGGTTGGTGCTCCTATGCTCTAT
TTCCCGCAGAGGTTTTAAGGCCGGAGGGTTTTGCGCTGCTCGAGAGCAGATAGATTCAGGGGGGTGGAGC
CGCCGTTGCTTGCTCGTGCTGTGTTGCTATTTTATTAGCGCTTCTGCTAGGACGCGGCGGCTTTTAGCAT
TAGGGGGCGTAGGTCTTTGTTTATAGCTGGTTCCTTTTCCTATTGGTAAAGTACTTGATTAATCTAATCC
TGGCTCCCTGTTAGTAGTAGCATCTTCTGTTCTTTGCTGTCCTTGGGGATCGGTTTCTGCAGTGCAGTGG
CACACCACCCCTATCCTAGAATGCGGTCTGTTATTGTGATTCTGTTATTTGTTTGGTCTTTATCTGCTTT
GCTGTCTGTAAAAATGCGTTTTTACTGCCATTTCGTTTAGTTGGAGATTCATTTCCTCCTGTTTTTGGCA
GGGGCAACACTGCTGGAGATCAAGAAATCCTTCAGCAACGGAGGCAACGCGCTGCACGATTGGTCCGGCG
AGGGCGCATCGCCGACCTACTGCTCGTGGCGCGGCGTGCTATGCGACAACGTCACCTTCGCTGTTGCGGC
GCTGTAAGAAGTTTCCTGTAGCGAAACTACTATCCTCTACTCCTGGTGCCAATGTGCGGTTGCTGAGGCC
GTTCTTGTTTGCGATGCAGCAACCTTTCAGGGCTCAATCTCGAGGGTGAAATCTCACCGGCCATCGGGAG
CCTGAAACGTGTTATCTCAATGTATGATGGTCCACTGTGTCCTGCTTTGAACTTTCAGATGCTGAACTGC
GATTGATATATTTTATTTATTTTTTCCCTGCATGTTGGGTTATGTTTAGAGATTTGAAGTCTAATGGACT
TTCCGGGCAGATCCCTGATGAGATTGGCGATTGTTCGTTGCTTGAAACTTTGTAAGTGTGTTTCAGTTTT
GGTTATGTCATTTTCTTTTTTAAAAGATGGTTTTGTTCAAATATTCCTTGTTTGCAAACTCCCCTCAATA
GTGGATCCCCCCCCCCCCCCCCCCCCACACACACACACCCCTTCTAGCAACTGTTTTTTCACAGGTTTTT
CATTGTCAAATTTGCATTTCTTGTGCCCTTGATTATCATCCCTATTTTCGCGTATGATTTATAACAACAT
TCCTCTTTTGATCTAGGGACTTGTCCTCTAACAATCTAGAAGGAGACATACCATTCTCCATATCTAAGCT
CAAGCACCTTGAGAACCTGTAAGTTACATTCTTTGCGCCAGATCTGGGTTATAGAAAGTGATCCATGGTG
CCAGTTTCATCACATGTGCTGCCGTTTCCTGTATTTATAGGATTTTGAAGAACAACCAGCTGGTTGGGGT
GATACCATCAACACTATCTCAACTTCCTAATTTGAAGATATTGTAAGTTACTAATAAATTATTCTGTTGT
ATTAATTTGGTTTTTAATCTAACGCGGTATGGACCATAGGGACTTGGCTCAAAACAAGCTAAGTGGTGAA
ATTCCAAACCTAATATATTGGAATGAGGTTCTTCAATACTTGTAAGTACTTTATTTCCTTTGAAGGACAA
AAGTTGTTTTTGTGTAGTACCTCAGCTGCCTAGTATTACAAATTAATTTTTTACAGTAAGAGCATGATCC
AGTTACGTATTCAAGATGTGACATTTACACCTTATATGCGCACATGTAGGGTGAGTAGGCCTCCTTTTAG
TTTGTGAAGCTCACTTGTTCGCATCTAAATTTCTCATGAGCATCAGGGGATTGCGGAGCAATAATTTAGA
AGGAAGCCTCTCTCCGGATATGTGCCAGTTGACTGGCCTGTGGTACTTGTGAGTGCATTGCCTCCCTTCA
TCTATCATCAGTGCTGTAAGTTATGCCCTTTGTTATGTTCACATAGTTACTTTTATTTATCTCAGTGATG
TGAAGAATAATAGCTTGATGGGTATGATACCAGAAACCATAGGGAACTGTACCAGCTTTCAGGTCTTGTA
TGTATATACATTCTATTCCTTTTGAACAACCTTATCAAAATTTTGATTGTACAATATCACTGAACTTTTG
GTATTTTAGGGATTTGTCAAACAATCAGCTTACTGGAGAAATCCCATTCAATATTGGTTTCCTGCAAGTG
GCTACGTTGTATGTCATACTAATTCTATATATCAAATGAAATACTTTTGGTTTAATTGTTTCAAGCAGTG
ACTTGAAATATGTAAACTATCTGTACCAGGTCTTTGCAAGGGAACAAGTTCTCTGGCCCAATTCCATCAG
TGATTGGCCTTATGCAGGCGCTTGCAGTGCTGTAAGTTAAACTATGACTTCTAAGGTTTCCTAAATTTTA
AACAGAGGCATTGGCCCTTATATGTAAAGAAAGGACAGTGTTGAAACAAACTTATTTTTACCATGTAATG
ATCCAGCGATCTGAGTTTCAATGAGCTATCTGGACCAATACCATCTATACTGGGCAACTTGACATACACT
GAGAAATTGTAAGCTTTCTGTTTTTCACTTTTTTTGCACATTTATTTCACAGTTGATTGATCAGTGATGC
TTTTACCTGCGCATTCGCACTGACAGAAAATTCTAGCTTTCATCGAACTTTTTCTAATCATAAGTAAGGC
TGATTCACGGTATTTTTTTATGGTAGATACCTGCAAGGCAATAGGCTAACTGGATCGATACCTCCAGAGC
TTGGTAATATGACGACACTGCATTACCTGTAAGGATGTATTTTGTATGTTACTTTGCTTCTTGGTAGTTT
ATTAATTAGTGTTCTTCCCAATTTTTACACACCATCCGTTTTCAGTGAACTGAATGACAATCTATTGACT
GGGTTCATTCCTCCTGATCTTGGGAAGCTCACAGAATTGTTTGACTTGTAAGTGTAATTCTGTCTAGTGT
CCATCATTATTATGTATATGCTTACTGGAACTCTAATTAAGATGGTGATCTGTGTGACTTGCAGGAACCT
TGCAAACAACAACCTTGGAGGACCTATCCCTGATAATATAAGTTCATGCATAAATCTCATTAGTTTGTAA
GTTCCATCTGTTCTCCTGAAGTTTTATAGCATCTCTGGTGGTCGGATACTTAACTTTCTGGCTCGTGTAA
CAGGAATGCTTATGGCAATAAATTAAATGGAACCATTCCACGTTCATTTCAAAAGCTCGAGAGTCTGACT
TATCTGTAAGGGGTTTGCTGATTCCTATTTTTTATTGTTTAAATTGTTAGTAAGCTGTTTCTTCAGCCAG
GCTGCTACAATAATAATAGTACACATGTGATCTTTTCTCCTAAAAATCTGTACTCATCCATACCTTTTAG
GAATCTGTCATCAAATCATCTCAGTGGAGCACTTCCGATTGAGGTAGCAAGAATGAGAAATTTAGACACA
CTGTAAGTTCCAGCAGCTAATCACTAATTGTTTTCAAGTAATTGCTTTGGATGCTACGATATGTTACACT
AAGATATGTGTAGGGACTTATCCTGTAACATGATCACTGGTTCAATTCCCTCAGCTATTGGAAGACTAGA
GCATCTTCTGAGGCTGTAAGTCTTATAACCTATCATTTTAACATAAATGTCTGTATGATGTCATGATATG
ATATTAACCTTATTCATGTAGCAATTTAAGCAAAAATGCTCTGGTTGGACACATTCCTGCTGAGTTTGGG
AACTTGAGGAGCATCATGGAGATGTAAGCACCTTCTGGCCTAACATTGCTCAAATCTCTACTATGTTGAT
CTCTTCTTATGCAAGTATGTTAACACATTTTATTTTATTTCAGCGATTTGTCCAGTAACTACCTCCGTGG
CCTGATTCCACAAGAGGTTGGGATGCTACAAAATCTGATACTGTTGTAAGTATAAATGTTTCCTCTTATA
TAACTTTCAAAACTGATAAAATAAGGTACAGTTAAAAAGGCTTCGGCCAATGGACTGCATATTAATTGTG
TATCCTGCACCCAATTACTGTTTGCTGATCTGTATTTTTGTTGTTTCAGAAAATTAGAAAATAATAGTAT
TACTGGAGATGTCTCACCACTCACTAACTGTTTCAGTCTCAATAACTTGTAAGTTAACAGCTGAAAAGGC
TATTTAAATTTTTTGTGTCTGGTTTTCAATTTTAGTGTCTTTATTCTTGAGCGCTTTTTGCAGAAATGTA
TCATACAACGACCTTGCTGGTATTGTACCTACAGACAACAACTTCTCACGATTTTCACCTGACAGGTGGT
ACTCTCTGGTATTAAATGGTCACTTCAGAATGCTTTTTTTTACCAATCCTTATTTATATCTTGTCATTCC
AGCTTCTTGGGTAACCCTGGACTTTGTGGCTATTGGCGTGGTTCTCGTTCTTCGTGCTCTCCTTTATCAT
CCAGTATTGAGCGCAAAAGGAGATGTATGCACAATAGCTCAATATCTTCATTAAATTGCTCTGGAGCATA
AAATCATCACTGATAAACCATACCTTTTTTGGTTTTGTTTGCAGCATCTATATCAAAGGCTGCATTTCTT
GGTATTGGTGTTGGTGGGCTTGTTATCCTGCTCGTTATCCTAGCAGCTGCTTGCTGGCCGCACAACTCAC
CGGTTCTCAAAGATGTCTCTGTAAGCAAACCAGGTGATACATCTATTAGGTTTCCTCAGTGTTGCTTTAA
AATATTAAAATTCTGATAGCCATTTTGTAACTGCTGTCTTGTCGTACTGGTAGTTTGAAATCATTAATTA
TTTGTCTCAAACAGGTTCCCTTCTTGTATCCCCAGTTCAGAATTCAGATGTGCTAGCTGTTTATGTAACT
TGTATGGCTGTTTAATTAAATGATATTACTTATTTACTGTGACAGACAACCTTGCTGCAGCATCAAGCAG
TGTTCCTCCCAAGCTTGTGATCCTCCACATGAACATGGCCCTCTATGTATATGATGATATAATGAGGATG
ACTGAAAATTTGAGTGAAAAATACATTATTGGTTATGGAGCATCAAGTACTGTCTACAGATGTGATCTGA
AGAACTGCAAGTCAGTCGCGATAAAAAAGCTATATACTCACTACCCGCAGAGCTTGAAGGAATTTGAGAC
CGAACTTGAGACTGTTGGGAGCATCAAACACCGAAATCTCGTCAGCCTTCAGGGGTACTCCCTGTCACCT
GCTGGGAATCTCCTCTTCTATGATTACATGGAAAATGGCAGCCTCTGGGACGTTTTGCATGGTGAGGGCA
GATTGCTAAAATATTTTACACAGAATGCATTTGGGAGTAGTGCTACAAACAGTTTAGTATGTAGTAGCAC
ATTTTTATGCATAGATCATAGTATTTAGAATGACTACTCTCTTTCACTTGATTTAGCTTTCACTTGTTCA
TCTGTCAGCAAGCACCTACTGGTCACTTTCCTATAAAGATGTCTGCATGCTTTCACTGTTGTTTTGATTA
GGGTATTTCCATTTTCCGTGGATTGACAAGAAAATTGCGAGCTTTCTGCAACTGTTCCTAATTTGTACAT
CTTTGTTGATTTTAGTAGCTTCATCCAAGAAGGAAAAACTTGATTGGGAAGCACGCCTCAAGATTGCTCT
TGGTGCTGCTCAAGGCCTGGCTTATCTTCACCACGAATGCAGTCCGCGAATAATTCACAGGGATGTAAAG
TCAAAGAATATCCTCCTAGACAAAGACTATGAAGCTCATCTTGCTGACTTTGGTATTGCCAAGAGCTTGT
GTGTGTCTTTGACACACACATCAACATATGTAATGGGCACCATTGGCTACATTGATCCTGAGTATGCACG
CACATCCCGGCTCAATGAGAAATCAGATGTATACAGCTATGGCATCGTCTTGCTGGAGTTGCTTACTGGC
AAAAAGCCCGTCGACGATGAGTGCAATCTTCATCACTTGGTAACTATTTTATCCTTTTCTTTACTTGATT
GCCATATTTTACTTGAATTTCCTATTTTCCTTTACCAACACCTTTAGATTTTATGGCTCAATATGTGCTC
AATCATGTGCGATAGATCTGTGCTCCTTTGAGGGGACCAGCAACATGAAACCCATCATGTGATAGATCTG
TGCTTACTGTGGTGGTGCGATTCATTGTGTGGCTGGTGAAAGTTCAATTATACCTTGCCAGTGTCCCATA
AAGCCTGCCATATTTGTCCCCTGCCATCAATCATGTGTCTGAATTTTTTTACATGTTGCACACTATTATA
AAAAATTGTAGCTGACCTTTACTTTTTAACAGATCATCGATATGTTGATAAACTATTGTCATTTTTTTGG
AAATATAATCCTTTAGGTGAATTAAAACTGCTGTTCTTGGATGTCTTGGCATACCGCATCTGTCAATCCT
TTGTATCCGTGACTGCTGTTCTAATTGACTATTTGCTACCTGCAGATCCTATCCAAAGCTGCAGACAACA
CGGTCATGGAGATGGTTGACCCAGACATCACGGACACGTGCAAAGATCTTGGCGAGGTCAAGAAGGTGTT
CCAGTTGGCACTCCTTTGCAGCAAGAGGCAACCATCGGATCGACCGACGATGCATGAGGTCGTGCGCGTC
CTGGACAGCCTAGTCTGCCCAGACCCGCCCCCAAAGCAGGCACAGCCACAGGGATCGGAACAGTCAGCCA
CAGCTCCGAGCTACGTCAGTGAGTATGTCAGCCTACGAGGCGGCACCGCGCTCTCCTGTGCCAATTCATC
GAGTGCGTCCGATGCCGAGCTCTTCATGAAGTTTGGCGAGGTGATATCACGGAACACAGAATAAGATCGA
TCGTCTCAAGAGTTCAGCCTGCGATTTTGCAGCATTTTGGTTCCAATCTACAAGAGGTATCTGGCGCCCT
GTGAGCCTGTAAATATTCTGCAACCTCCTCTTTCTTGGGACTCCAGCTATTTTTTCTCCACTATTCCACT
TCTTACTTCTTGTGGTTTGGGACATTGCAAAGTGTACTGAAGTAGAGTGCTTTTGGTTGGGGAAAAAATC
GAAGCGCAACTAAAAGGAAAATTTGAGTTGGGTGCAGGCTGCTTTTACTGACTTGTTCTGTTGTTCGGCT
GGACGATTCTGTCTGCTCAATCAGAGCACTGTTAGGCTGAAGAAACATTCTGGGCAGTGTTACTGTTCTG
TTGTATTATCCTGGGCCTCCTATTCCTGAGTCATGCCACTGTGATTTCCTGGCAA
