# Supplementary material for: Enhanced biomass and thermotolerance of Arabidopsis by SiERECTA isolated from Setaria italica L
Source: PeerJ. 2022 Dec 1;10:e14452. doi: 10.7717/peerj.14452 (PMC9744159; doi:10.7717/peerj.14452)
Supplement: Supplemental Information 8 — SiER1_X4 and SiER4_X1 expression patterns data. Overexpression of SiERs increased the biomass data of sorghum. Overexpression of SiERs enhanced the thermotolerance data of Arabidopsis. [file peerj-10-14452-s008.zip › Supplementary files==SiERs Raw Data Availability/2-Promoters of SiER family/1-SiERL4 promoter.txt]

>gi|953903353|ref|NC_028453.1|:1290793-1293827 Setaria italica strain Yugu1 chromosome IV, Setaria_italica_v2.0, whole genome shotgun sequence
CAGAACAAAACCAAGCAAGAACAGGAGATAGGTGAGATGCAGAGACTTTTTTTTTTGTTGTTGCCAAGAG
CTGGCTGTTTGTATAGTTCTATATATACATATATATAACTATATATATATAAGTAGCGTTGCTGCAGCAA
TGGCAACAATGCAGTCTCCACAATGGCATGGAGCAGCAACCTTTTGACTAGTCCAAAACTAGGCACGCAG
GGCTTGTCCCATGTGGCATGCATGGCCGGGCCTGTGAGCCAGCTGACTTGTGATGAGTTGCAAGTAGCTG
CCTGTGCTGCGGTTGCTTGGCCTTGCCCAGCTCTAGGTCCCTGCATCCAGTTATTGCTCGGCAGTTACTA
AGGTGCAACGCCTTTGCACAGTTGCAGCCTAGGCTTTCGGCCAGGCCAGAAAAAAGAGAGGAAGGCCACT
GGTTCATTGAAGGCAAGTTTGGATGCATCTCCCTCTTTGGCTCTCCTCTCTCTCTCCCCCCCGCCTTTTA
GAGAGAGATTTTTAGAGAGAGATCTAGAGAGAGAGAGAGGTTTTGGAATGTTCATATTTGTTTGCATGTG
GTGTGCATGAGTAGCCAACATCTATCTCTCTGATGCCTGTATGGCTGCCTAGCTGCTTTGTGCCCATTTT
TCCTCCATTGATATGCTACTTGCATTGGCCTGCCTGTTTTCAGTTTTCTCTCTCTTTAGTCTTTACCAGC
CTGCTGGCTCGTGTTGTCACACACACGCAGAAACAGAGAGGCTAGGTGAGGGATGTACAGGCGCCTTGTG
ATCGATGCAGCTCTAGCCAAGGTGATGAAGGCTGCAAAGCCTGAGGCTATACTCTTGGTGTGTGTTTTAT
GACTCATGCATGGATGGAAGCCAGACAGGAGAGCTAATTATAAGGCACACCTCCCTCTCTGTATACTAGT
AATATTTCTCTGCCGTGTTGCTCATGGAGTACTTGCTTGTCTGGCCTCTAGCCTACAAGGAGCAGGATGA
GCCAGCAGCAGCCGATGCGTTGGGCAGCTCAAAGGAAGAAGAAGAGCACCAGCTTTGTCAGGGGCACATA
CAAGCTTGAGAGTTGGGACACACGTGAAAAAAGAGAGACAAAGATTTAATTCGAGAGGAGCATTTTCAAC
TCCAATAGAGTAATGCATTTGCATTTGGCCTCCCAATGCATTGTCTAACTGTTATCGATCAACGAAATGA
AATAAAGGGTGGATTAATTCCATTCCTGCAACAGCTACACACACTACTATCGTGAATGCAAAGCGTAGTA
CGTAAGACGAATTTAATTCCTCTGCTTACGTTGCAAACATGCGTTGATAACAGTGCATACATGTGTGTGC
ACGAGATGCACTGGCGTTGGCATTGCAGCCGTCTCAAGATCATGTACCAAGTGTGATGGAGCCTGAACGC
ATCAGCATAATGCAGAGCAGCAGCAGCAGCGGCAGGAGTTACTTCGATCGCAGCAGAGCCGGCCCTGCTG
ATGGCTCTGCATGCAGAGAGCCGGCATCGAGATCGATGCAGGGCAGGGCAGGGCAAGCGAATGCAAATGC
ATGCTGCGTGCAGGGCAGCGCAGGGAGAAGTAGGGGACGTTCGGAACCTTTACTGGAGCTTGCCTAGCCT
TGATGGGCAAGAATTTAGCACAGCACGTACGCATGATGCCGGCACTGGGAGGGCTCGAATCTTGGAGGGA
AACCCAAATGTTCATTGTTTTCAAATAACCAAGAGAGAGAGAGAGAGGCGTGGATGCAATGTGAATAGTC
ACTGTTATAATTCTTGTGGTAAAATTAACGCACTACACATAATCTAGGTAGCCAAAATGCATCTACAAAG
TGTGAACGTCAGTGCTATCGAATTATTCCCATCTATTAGATTAACGATCTAACCATCCTTTTTAATCTTT
ACATTCAATATGTGTGTGTAGATGGGATCGATAACTATATCTAGTAAGGTTTCTACGATAACACTTCGAA
GATGCACAAGAGTTTGTTCAAACAAATGTATCCCTAAGTATGGTTCCACTATGAAGTGCGCCAATTAATC
TAATAATAGCCGAAACGATAACGAACTTTAGGGGCTAAAAGTCGCCGAAGAGCTTGATCAATGTGGATGG
TCATGGAGCTTCATGTGAGTACCAGACATAAGCATGTACTCCTACCACTCTTTGGAGAGCCCTAATTCCA
TGGACATCGAGTCATGACCACATTCATGGTCCGGTCTAACCCAGGGCCCCGACCATGATTAATAAACCAA
TAATTGCAGCCACCTTCCCTAATCAACGATTCAACCGCATCTCCTCGAGACCTTGACGAGCCATCAGCCA
TGGGCGACAGCTCGTACGGGCTGCACGGCTGTGGTCGTGGTCGGCAATGGCCGGTGGTGACTGGTGACCA
CGAGGAGGAGGGAGGAGGAGGGGACGCCGTCGCGACGCCATTCCCTTCCCTCCCTCCATCCACTCCGCTC
ACAGTCACAGCGCCGGCGTGAGCGTCATCCAGCTCACCAGGCACAGTACGATCTGTACCTACAAAACGCC
GCCGCAGGCCATGGGGCCTCCGGGCCCACCTCCAGCCGCGGCCACACGGGAGGCCACAGGGTTCCTCACC
CGGAGACGATCCCGCCTCCCCCCCGGTAACCGACTGGCGGGCGCGCCTCTCTTTTTACGCGCGCTCTATT
TCGCCCGGCTTAAACCCCTCACCCACCTAGCCGACATGTGGGCCCCGTATCCCCTGCCGCAGACGGCAGG
GCCGCTGCTCCGCCCACTGACAGGTGGTTCCAGTGTCTTCCGGGCCCACGTGTCATCGAGGTTGCGGCCT
GGCGGCCGCAAGGAGCCAAACGGTGGAGGAGTTTGAAAACGGGAGGCCCACGGGCCCCTACGGGCTACAC
GTATCACCCCTCTGCGATGTGGGCCTAGACTCTGACGCGGTGGGCCCGGGACCGTCAGCCTTAACACCCC
TCCCCTTCTCCCTCCTCCCTCTTCTCTCTCCTACCACCACCACGCTCTGGCACTGATCGATCTCCGTTTT
CTCTCTCCTCGCTGCGCGCTGCGCG
