# Supplementary material for: Enhanced biomass and thermotolerance of Arabidopsis by SiERECTA isolated from Setaria italica L
Source: PeerJ. 2022 Dec 1;10:e14452. doi: 10.7717/peerj.14452 (PMC9744159; doi:10.7717/peerj.14452)
Supplement: Supplemental Information 8 — SiER1_X4 and SiER4_X1 expression patterns data. Overexpression of SiERs increased the biomass data of sorghum. Overexpression of SiERs enhanced the thermotolerance data of Arabidopsis. [file peerj-10-14452-s008.zip › Supplementary files==SiERs Raw Data Availability/2-Promoters of SiER family/2-SiER4_X1 and SiER4_X2 promoter.txt]

>gi|953903353|ref|NC_028453.1|:7100673-7103777 Setaria italica strain Yugu1 chromosome IV, Setaria_italica_v2.0, whole genome shotgun sequence
           
SiER4_ X1_X2  promoter  

CATGCGATGAACGCCAGGCTGCCACCGAGGGTTCGCCATCTCCATCTCCATCCCCGGCACGGCATGCGCGACACCGTCACGTGCCCCGCGCGCCGCGGCCATCCTCCCCGGCCGAAGCAGCAGCGGCACCGCCGCCTCGCCACTGTTGATCCGCCGCACAGTGGCCCGCTGCCCTGCCTGCCCCGCTGCCCGCGCGCACTGTGCGCCAGCAACCAACGCCCTAGCTCCCTGCGCCACCACTACGGCCTGCCGCTGTCGCAGCCTCTCCATCACAGTAGTATCTCCAGCCGGGTGCACAGCCACGCACGGCCCACTGTTGCGGCATTCGCTGCAGTGGCCTCTGATATCTGCTTCCGGTTTGCTTGGAGAGTTTCCGGAGGATGGATGATTGATCCTTGTTTAAGCGGGGGTAAAGGCTAATGATCAGGGGAATGAATGAACGGTGAAGGAACGGATAAAACCAAACGGGATGAGGAAAAAGAAGGGCAAAAGCTGGAGAGGTAAAAGGAGGGAAAGCAAAGGCCGGCCCTGACAGTTGCGGCAGAAGTCTGATAAACGTCACGTGATCGCGGTTTCGTGCTGGGGCCAATCATGGAGAGCTGACGTGTGGGGTATAGTAAACGATGGGCCCACATGTCGGTAGCCTGTTCGCGGTTGCACGGAACCGGCTATGCGTGCACTCGTGCTCACGGTTGAGACCACAATCTAGCGGTGATTCCTCGTGTTGTATGCCATCAGATAAGTTTAGGAGTTCCTCGTACATCACTGACACGTTAGAACTTGCACCTATCTAGCGTCATTTAAAATTCTTCTATTAAAATATTAGATGATTTATTTTTATACTTGGATAATCTTGTAACGCATATTAGAGCAGCTCCGATCCTTGTTCGACCATCAAAATCCACGGAAGATGAAAAGAGGTATGATTCGAAGGCTGCAGTGTAAACATCGTGCTATAGACCTCATTATCAGTAATGTGTCGGCTGCTCATCTATCCCCCTCTCTGCAGAGACATTTTATTTGGCCATGTGAGAGTAGAGGTCACAGCCATGCACCGTTGGCATTATTTTATCTTTGTTCGAATGGTCTGCAACATCCGATTTTTTTCTAACAGCTAGTGTTCGACTGCTCTAGTGTGCATGGTTCGATTGAAACAGCCTTGGTTCGCTTTTCACACCACATTGGAGCTGCTCTTATGGTGCTGCATGTTATAATTTGTTTTAAGCTTCGATCCTAATAAAAAATGCACAATTCTGCGATTAAAAAGTTGTAGCATGAGGTTGCTTGGCTTTATAGTAATTCCCCACCATCTTTCATTGCTCATCCTTTTTATTTATATTTGTAGTCCTCATGGAAATAGTTTTCATGGTTAGAGTTCCTTAACAATTTAGATGCCAGTGATTTTAAAGTATGTTTTTGAACATAGGCATTGTGTTCTTTTTGATGCTTTGGATATAAGGTGTTAAACTTTAACAGTGTCACATCGAATGTTCGGATGTTAATTAGAAGAATTAAACATGAGTTAATTATAAAACTAATTGCAGAACCCTGTGCTAATTCACGAGATGAATCTATTAAGCCTAATTAATCCATCATTAGCAAATGGTTATTGTAGCACAACATTGTCAAATCATGGACTAATTAGGCTTAATAGATTCGTCTCGCGAATTACACTCTATCCGTGCAATTAGTTTTGTAATTAGCCTATATTTAATACTCCTAATTAGCATCCAAACATCCGATGTGACGGGTGTTAAACTTTAACACCGTGTTGCCAAACAGGCCCTAAGTTATGTCTTTACGTGCATGTGAAAGACGTTGATAAGCTTTCGAGCCAACAAGCTAATTGTAAATTGTACTTGTGCATCGACTGACCTCTTTCACCATCCACACGCGGAATCGCCGCGGTGATAACACCGCCTATTGCCTGACACGATCATTTTGAAGTCTTGGCTTCCACAAATCAATATAGTAATGACAACCGGAAGCCAAGACTTTTACTTAGTGCTAAAGAGGGTGGTCGTAAACCTTTGATATTGATCGTAGTGGTTTGGCCGTTGGATTTAGGATCATGCATGTTTCTTTGGTAATTGAATTTACAAACCATACGTATTGCATCAGTCATTACCTAGAAAAACAGTGTATTAATAATATATTAACACTGACCAATAGTTTTTTTTCAACCATGAGGATTGTATCAAGACAGTCAAGAAACTAACTCAAATTTGAAATGAAACATTAACATCTGGTTTGTACTTCCTCATCAAATGGGGGCCTTCAGTCATCTCCCCCACCTCTTGCCTGTTGGTGTTAACTTTTCTGATCTCCAGTTGAAAGCTCCAGTACAGGCCTAATTAGGGGGTGTTTGGATACGAGGTGTTAAACTTTAACAGTGTCACATCGGATGTTCGGATGATAATTAGGAGAACTAAACATGAGCTAATTATAAAACTAATTGCAGAACCCTGTGTTAATTCGCGAGACGAATCTATTAAGCCTAATTAATCCATCATTAGCAAATGGTTACTGTAGCACCACATTGTCAAAATCATGGACTAATTAGGCTTAATAGATTCGTCTCGTGAATTATACTCCATCTGTGCAATTAGTTTTGTAATTAGCCTATATTTAATACTCCTAATTAGCATCCAAACATCCGATGTGACGGGTGTTAAAGTTTAACAGCTGGTTGCCAAACAGGAAAGATCCACACAGTGGATCCAAACACACAGACTTGTGGTGGCCCACCTGCAGGTAACCCTCCTGCAGACTCACAGCTAGCATTAACCCAATCCAAACTCGCAGGCCCCACATGTCAGTTGTACCATGCTCCTCGATTTGTGACTCCAGTTCTACTGCTCTAGGCCAACCAGATAGACAGAGAAAAACACTGTACGACACGGATGTGACCTCTCAGTGTCCTCCCCCTCTCATCACAAGAAAACACTCTCTCTCTAGAGCCAAACTGCTCTCCCCCCCTCTCTCTCTCTAAACAAAACTCCAAGCTTATAGCCTGCTAGGAAGCTACTCCCCTCTAGCTTAGCCCCTGCCACTCTATCGCCCAGCCATACAGCTACTCGCTGTCACTGAGGCAGCGGCGCAAGT
