# Supplementary material for: Enhanced biomass and thermotolerance of Arabidopsis by SiERECTA isolated from Setaria italica L
Source: PeerJ. 2022 Dec 1;10:e14452. doi: 10.7717/peerj.14452 (PMC9744159; doi:10.7717/peerj.14452)
Supplement: Supplemental Information 8 — SiER1_X4 and SiER4_X1 expression patterns data. Overexpression of SiERs increased the biomass data of sorghum. Overexpression of SiERs enhanced the thermotolerance data of Arabidopsis. [file peerj-10-14452-s008.zip › Supplementary files==SiERs Raw Data Availability/2-Promoters of SiER family/4-SiER1_X4、SiER1_X5 and SiER1_X6 promoter.txt]

>SiER1_X4     SiER1_X5     SiER1_X6
ref|NC_048263.1|:39153347-39155475 Setaria viridis cultivar A10 chromosome 1, Setaria_viridis_v2.0, whole genome shotgun sequence
AAGTTTTGCTAGGAAATAATTTAATAAGTTCCAGCATCTGATGTGACAAATATTAGTTTTTTTCTTATAA
ATTTTAAAGGTGTTTTAGTGCCATAAAATTTAGATAACTTATAAAGGTAGCCTAAATTGGTGATTTTTAA
TTTTAAAACCATAAAGATATATGTTTTATTTTAATAAATATGGGTTCATATTCATTTGTTGTATCACTAC
AAAAAATTTCATGATTTTTAGAGGTGATTGGGAAATCGTTTCACCTGACTTAACTAACACAAGTGACAGA
AATATCAAATAAGGAATAAAAGTTAGAAGTCAGTGCCACATTAAGAAGGAAAAACTTTTCAGGATCAAGA
AAGGAATTAACTCATTTTTCAGTGTTAAATAAGGAATTTCCTAATTTTTTTTTTTGGGTTGAGCACGTTC
AGGTTCAGGGATATATCTCTGTGCTACTGGAAGGGAGATGCTGATACGCTGCTGACTGAGAGGGAAATGC
AGAGGATGCTGATGCCGCATAGGAGAACAGAATCCAGGATGCTGCTGCATGCATATGGCATGCTACTACA
GTGTCAGTATGCTTAGATATATATAGCTATCTCTGCAGCTGGTTTGCTTTCTGTCGGTTTAGTTTTATTT
GCTGAGATGCCCTACAGGAGAGGCCAACTGTTCCACCTGTCAGGGAATTCATCACAAATTCACAATGTTT
TATGCTGCACTGCATGCATACTGTCCATTCTGAAAAGTTTACCTTGTTTGTTGAAACTACAGCTGCAGCC
TACCTTCTTTCGGAGGAAACAGATGCAGTTTTATCTGGCCATCAGCATGTGCTACAATGATCCTTTACTT
CATGGGGCCTTGATTATGATTTCAAAGCTGTGCCTGACAGGGCAGACTGTTTCACTACGGCCGGCCGTAG
GCGGTGCCATTAGTCTCTGGAGCGTGGAGAATCACAGGTCCGGGCATGGCCTGCCTGGACCAGATCACCA
GAACGATACTGTGGCGCGCAAGGGGGATGGTGTCAGCGACGCCGATGAGGCTCTGGGCCCTGCAGTGAAA
ACAGCACGAATCCGTCTGGGCTTCGTTGCCCTCGGCGTGCTTTTCCTTGTGCCTTTCGGAAGCGTTTGTG
CGTGGCCCACCATGCGCGCCACGGCGTACGTTATCCATCCGTATGCTCGGAACTAAATGGGCCCGGTGAG
GGTAAAAGAACGGTGGTGAGAGATTCAGAAAGTCACCGATCTGTGTTCACGCAATCAAGCTAGGCGGCTA
ACCAACAATTATCGACATTTTAAAATATAGTATTTCCAAAATCATTTTGCTGCTTCGGAAGTGATTTCTA
TGCGGATCCTTGTCCGTACCGTTTGAGCGCATGCACATAGCCACATCGGTAGCGATCAAGAGAATCTACT
AAAGACCTCAATATCGTGAAAAGGAACTTCCCAAGACGAGGGAAGTTTATCGTGAAGGGCTTCGAAAAAT
GGCTTTGTTCATTCTTTGATCTTCCGAATGCTCGACGTTCATATAATGTGCCATCAAGTTAGTAGTGTTA
TCAATATAATAATATTGTCTCCTGAACACCCTAAAAGAGTGGTTTGATCTTCGGAACATCAAACTCGTTG
ATTTTGCCTCTAGCACATCGTGAATCTCTGTGTCTATGTTCACGGCACACCGCAATGAGTAAAAGGACCG
AAGGAGAAAGCCGGGGGGGGGGGGGGGGGGGGGCAATAAAGTCTTTTTACTCACCCCTTTCATTTTCAGA
TGATATTATTTGGCGCAGTGTCTTGTAGAGAAAAATCACAAAATTGTATAATCATCAAACAAAATCGGAC
GGGTGGGGTGTGCTGTTGACTAAATAACGTTTTTTCTCTGTCCCGCGGACAAAAAAAAATCCATCAATAT
TCGACTGAACTGATGGTAATATCTAGCGAGGCCATCCAAGGAAGCTGACGGTAATTCAAGGTTAACCCCG
GACATCCAGCGAGGACAGGGTAAATCCAGAAGTCCAAAACAGGCGAGAGAGAGAGAGAGAGAGAGCCAAG
TGACGACCAATGCGGCAGGGAACCACATGGACGTGGCCCCCGCACCACCGTCTTCACACGAAATCCCCTC
CTCTGTCGCCAACTCGACGCTTCCCTCGA
