# Supplementary material for: Enhanced biomass and thermotolerance of Arabidopsis by SiERECTA isolated from Setaria italica L
Source: PeerJ. 2022 Dec 1;10:e14452. doi: 10.7717/peerj.14452 (PMC9744159; doi:10.7717/peerj.14452)
Supplement: Supplemental Information 8 — SiER1_X4 and SiER4_X1 expression patterns data. Overexpression of SiERs increased the biomass data of sorghum. Overexpression of SiERs enhanced the thermotolerance data of Arabidopsis. [file peerj-10-14452-s008.zip › Supplementary files==SiERs Raw Data Availability/3-Amino acid of SiER family/1-SiER1_X1.fasta]

>SiER1_X1

MCQLTGLWYFDVKNNSLMGTIPETIGNCTSFQVLDLSNNQLTGEIPFNIGFLQVATLSLQGNKFSGPIPS
VIGLMQALAVLDLSFNELSGPIPSILGNLTYTEKLYLQGNRLTGSIPPELGNMTTLHYLELNDNLLTGFI
PPDLGKLTELFDLNLANNNLGGPIPDNISSCINLISLNAYDNKLNGTIPRSFQKLESLTYLNLSSNHLSG
ALPIEVARMRNLDTLDLSCNMITGSIPSAIGRLEHLLRLNLSKNALVGHIPAEFGNLRSIMEIDLSSNYL
RGLIPQEVGMLQNLILLKLENNSITGDVSPLTNCFSLNNLNVSYNDLAGIVPTDNNFSRFSPDSFLGNPG
LCGYWRGSRSSCSPLSSSIERKRRSSISKAAFLGIGVGGLVILLVILAAACWPHNSPVLKDVSVSKPDNL
VAASSSVPPKLVILHMNMALYVYDDIMRMTENLSEKYIIGYGASSTVYRCDLKNCKSVAIKKLYTHYPQS
LKEFETELETVGSIKHRNLVSLQGYSLSPAGNLLFYDYMENGSLWDVLHASSKKEKLDWEARLKIALGAA
QGLAYLHHECSPRIIHRDVKSKNILLDKDYEAHLADFGIAKSLCVSLTHTSTYVMGTIGYIDPEYARTSR
LNEKSDVYSYGIVLLELLTGKKPVDDECNLHHLILSKAADNTVMEMVDPDITDTCKDLGEVKKVFQLALL
CSKRQPSDRPTMHEVVRVLDSLVCPDPPPKQAQPQGSEQSATAPSYVSEYVSLRGGTALSCANSSSASDA
ELFMKFGEVISRNTE
