# Supplementary material for: Enhanced biomass and thermotolerance of Arabidopsis by SiERECTA isolated from Setaria italica L
Source: PeerJ. 2022 Dec 1;10:e14452. doi: 10.7717/peerj.14452 (PMC9744159; doi:10.7717/peerj.14452)
Supplement: Supplemental Information 8 — SiER1_X4 and SiER4_X1 expression patterns data. Overexpression of SiERs increased the biomass data of sorghum. Overexpression of SiERs enhanced the thermotolerance data of Arabidopsis. [file peerj-10-14452-s008.zip › Supplementary files==SiERs Raw Data Availability/4-Expression patterns of SiERs/Expression patterns of SiERs.xls]

## Sheet: 1-Expression in diverse organs
			error		error
		SiER4_X1		SiER1_X4
	germ	31.25	2.8125	10.246	1.22952
	coleoptile	12.291	1.10619	7.166	0.85992
	leaf	6.293	0.56637	3.178	0.38136
	stem	18.558	1.67022	4.558	0.54696
	root	2.001	0.18009	0.503	0.06036
	leaf sheath	9.26	0.8334	5.086	0.61032
	peduncle	140.459	12.6413	30.4589	3.65507
	panicle	72.838	6.55542	15.536	1.86432
	kernel	8.5689	0.771201	2.5689	0.308268

## Sheet: 2-Expression in  varieties
average				SiER1_X4	SiER4_X1
		SiER1_X4	SiER4_X1	error	error
	Dabaigu	1	1.5	0.148989	0.1648
	Dungu	3.79271	20.4425	0.546793	2.49518
	Jingu21	2.14315	2.60581	0.284314	0.277328
	Yugu1	0.089278	3.67936	0.031198	0.293989
	Kuanjiu	0.286428	4.97329	0.0172328	1.30039

## Sheet: figure7-ABA
									SiER1_X4	SiER4_X1
		final							Control	Control	SiER1_X4	SiER4_X1
				Control (SiER1_X4)	Control (SiER4_X1)	SiER1_X4	SiER4_X1		error	error	error	error
			0	0.9624	0.7624	2.5	1		1.12545	1.12545	0.848	0.148989
			1	3.5	1.5	10	14		1.03545	1.03545	1.48989	1.48989
			2	3.46	2.46	24.7367	21.2184		1.01325	1.01325	2.23742	2.77589
			4	2.236	1.236	18.9943	16.5319		1.01565	1.01565	2.14255	2.55934
			6	3.235	1.235	10.9912	9.0922		1.0145	1.0145	0.790199	1.88325
			12	2.156	1.156	15.0109	9.17743		1.0265	1.0265	1.40195	1.76012
			24	2.689	1.689	6.6444	4.04095		1.08922	1.08922	2.09326	0.737047
			48	1.986	1.286	9.2136	3.83741		1.02657	1.02657	1.32149	0.338776
			60h	2.05327	1.05327	3.50159	3.91888		1.04895	1.04895	0.590542	1.1573

## Sheet: figure7-BRs
							SiER1_X4	SiER4_X1
final							Control	Control	SiER1_X4	SiER4_X1
		Control (SiER1_X4)	Control (SiER4_X1)	SiER1_X4	SiER4_X1		error	error	error	error
	0	1.1624	1.1624	1	1.8		0.211912	0.881802	0.048989	0.524494
	1	1.2	1.5	1.98312	2.7725		0.179042	1.18833	0.404613	0.41385
	2	0.46	1.46	0.814413	2.28814		0.0134864	0.797412	0.0875346	0.415149
	4	1.236	3.236	3.29797	9.82034		0.116955	0.793138	0.454095	1.38293
	6	1.235	2.235	6.6786	16.8497		0.0224621	0.940163	0.865757	2.22753
	12	1.156	2.156	3.80602	11.9463		0.180132	0.766273	0.702512	1.25726
	24	1.689	2.689	4.46809	10.4317		0.124042	0.175545	0.665678	1.17065
	48	1.286	2.286	5.25472	9.83876		0.0724657	1.2194	0.544321	1.32315
	60h	1.05327	1.05327	1.3718	0.603001		0.021058	0.380699	0.193461	0.0288321

## Sheet: figure7-GA3
									SiER1_X4	SiER4_X1
		final							Control	Control	SiER1_X4	SiER4_X1
				Control (SiER1_X4)	Control (SiER4_X1)	SiER1_X4	SiER4_X1		error	error	error	error
			0	1.1624	1.6624	1	2.34186		0.26953	0.895296	0.148989	0.148989
			1	1.2	2.2	2.20436	7.18736		0.143234	0.143234	0.46501	1.4765
			2	0.46	1.46	4.82406	6.93059		0.0107891	0.0107891	0.338508	0.695768
			4	1.236	3.236	19.6986	22.6392		0.0935641	0.0935641	2.06944	1.33525
			6	3.235	1.235	8.57243	14.7198		0.0179697	0.0179697	1.15619	1.41775
			12	1.156	0.556	4.66459	6.8659		0.144105	0.144105	0.353949	0.549929
			24	1.689	0.689	8.56168	3.08849		0.0992338	0.0992338	0.561758	0.270369
			48	1.086	1.386	2.40015	3.72528		0.0579726	0.0579726	0.347569	0.461913
			60h	1.05327	1.35327	2.05427	3.04779		0.0168464	0.0168464	0.0989605	0.0419865

## Sheet: figure7-IAA
											SiER1_X4	SiER4_X1
				final							Control	Control	SiER1_X4	SiER4_X1
						Control (SiER1_X4)	Control (SiER4_X1)	SiER1_X4	SiER4_X1		error	error	error	error
					0	0.3624	0.7624	1	1.8		0.281363	0.281363	0.148989	0.148989
					1	0.5	1.5	2.93384	7.73842		0.258862	0.258862	0.206164	0.753186
					2	1.235	1.835	2.529	9.54067		0.253314	0.253314	0.136751	0.635193
					4	1.156	2.156	6.12946	8.58045		0.253912	0.253912	1.16774	0.558481
					6	2.06	2.46	8.41856	11.8116		0.253625	0.253625	0.50496	0.6258
					12	1.536	0.836	4.43436	12.0185		0.256625	0.256625	0.755494	1.58299
					24	1.689	1.089	2.84038	4.83014		0.272304	0.272304	0.320102	0.966604
					48	0.286	1.286	2.57575	4.43955		0.256642	0.256642	0.131187	0.649489
					60h	0.553265	1.05327	2.07142	2.21225		0.262238	0.262238	0.106886	0.608888
