# Supplementary material for: Enhanced biomass and thermotolerance of Arabidopsis by SiERECTA isolated from Setaria italica L
Source: PeerJ. 2022 Dec 1;10:e14452. doi: 10.7717/peerj.14452 (PMC9744159; doi:10.7717/peerj.14452)
Supplement: Supplemental Information 8 — SiER1_X4 and SiER4_X1 expression patterns data. Overexpression of SiERs increased the biomass data of sorghum. Overexpression of SiERs enhanced the thermotolerance data of Arabidopsis. [file peerj-10-14452-s008.zip › Supplementary files==SiERs Raw Data Availability/5-Overexpression of SiERs increased the biomass/1-Overexpression of SiERs.xlsx]

## Sheet: Sheet1
						Average			Expression	error
	WT	WT	0.96246	1.25498	1.06547	1.145			1.10698	0.0618864
SiER1	OE-2	OxSiER1_X4#2	7.76586	7.16431	7.46326	6.01556			7.10225	0.382476
	OE-3	OxSiER1_X4#3	68.4277	75.2134	63.4664	77.1266			71.0585	3.14439
	OE-19	OxSiER1_X4#19	29.3867	25.1501	27.7267	26.3647			27.157	0.910648
SiER4	oe-6	OxSiER4_X1#6	10.8029	7.78058	6.9626	9.43952			8.74639	0.85753
	oe-8	OxSiER4_X1#8	10.0837	7.74517	6.19463	10.2306			8.56353	0.97346
	oe-13	OxSiER4_X1#13	16.5632	8.16691	4.30156	9.32409			9.58894	2.56075
