# Supplementary material for: Enhanced biomass and thermotolerance of Arabidopsis by SiERECTA isolated from Setaria italica L
Source: PeerJ. 2022 Dec 1;10:e14452. doi: 10.7717/peerj.14452 (PMC9744159; doi:10.7717/peerj.14452)
Supplement: Supplemental Information 8 — SiER1_X4 and SiER4_X1 expression patterns data. Overexpression of SiERs increased the biomass data of sorghum. Overexpression of SiERs enhanced the thermotolerance data of Arabidopsis. [file peerj-10-14452-s008.zip › Supplementary files==SiERs Raw Data Availability/5-Overexpression of SiERs increased the biomass/2-Plant height.xls]

## Sheet: 2-Plant height
1	WT	25
1	WT	26
1	WT	26.5
1	WT	26.8
1	WT	24.5
1	WT	25
2	Ox8	29
2	Ox8	30
2	Ox8	31
2	Ox8	31.5
2	Ox8	32
2	Ox8	32.4
3	Ox13	31
3	Ox13	33
3	Ox13	34
3	Ox13	32
3	Ox13	33.5
3	Ox13	31.5
	WT	OxSiER1_X4#3	OxSiER4_X1#13
	25	31	29
	26	33	30
	26.5	34	31
	26.8	32	31.5
	24.5	33.5	32
	25	31.5	32.4
average	25.6333	32.5	30.9833
