# Supplementary material for: Enhanced biomass and thermotolerance of Arabidopsis by SiERECTA isolated from Setaria italica L
Source: PeerJ. 2022 Dec 1;10:e14452. doi: 10.7717/peerj.14452 (PMC9744159; doi:10.7717/peerj.14452)
Supplement: Supplemental Information 8 — SiER1_X4 and SiER4_X1 expression patterns data. Overexpression of SiERs increased the biomass data of sorghum. Overexpression of SiERs enhanced the thermotolerance data of Arabidopsis. [file peerj-10-14452-s008.zip › Supplementary files==SiERs Raw Data Availability/5-Overexpression of SiERs increased the biomass/3-Diameter of main stem.xls]

## Sheet: Diameter of main stem
		(mm)									Average
	WT	1.1	1.1	0.8	1	0.9	0.5	0.7			0.871429
	OxSiER1_X4#3	1.3	1.4	1.1	1.2	1.3	0.8	0.9			1.14286
	OxSiER4_X1#13	1.1	1.5	1.6	1.15	1.2	0.8	1.25			1.22857
