# Supplementary material for: Enhanced biomass and thermotolerance of Arabidopsis by SiERECTA isolated from Setaria italica L
Source: PeerJ. 2022 Dec 1;10:e14452. doi: 10.7717/peerj.14452 (PMC9744159; doi:10.7717/peerj.14452)
Supplement: Supplemental Information 8 — SiER1_X4 and SiER4_X1 expression patterns data. Overexpression of SiERs increased the biomass data of sorghum. Overexpression of SiERs enhanced the thermotolerance data of Arabidopsis. [file peerj-10-14452-s008.zip › Supplementary files==SiERs Raw Data Availability/5-Overexpression of SiERs increased the biomass/4-Fruit clips per plant.xls]

## Sheet: Fruit clips per plant
	WT	OxSiER1_X4#3	OxSiER4_X1#13
	29	95	11
	72	143	40
	48	56	135
	59	92	37
	63	89	130
	69	114	119
average	56.6667	98.1667	78.6667
