# Supplementary material for: Enhanced biomass and thermotolerance of Arabidopsis by SiERECTA isolated from Setaria italica L
Source: PeerJ. 2022 Dec 1;10:e14452. doi: 10.7717/peerj.14452 (PMC9744159; doi:10.7717/peerj.14452)
Supplement: Supplemental Information 8 — SiER1_X4 and SiER4_X1 expression patterns data. Overexpression of SiERs increased the biomass data of sorghum. Overexpression of SiERs enhanced the thermotolerance data of Arabidopsis. [file peerj-10-14452-s008.zip › Supplementary files==SiERs Raw Data Availability/5-Overexpression of SiERs increased the biomass/5-Biomass per plant.xls]

## Sheet: Biomass per plant
	WT	OxSiER1_X4#3	OxSiER4_X1#13
	0.45	0.65	0.35
	0.3	0.4	0.5
	0.35	0.25	0.65
	0.25	0.3	0.26
	0.1	0.35	0.55
	0.4	0.6	0.4
	0.15	0.52	0.3
	0.2	0.4	0.15
	0.28	0.45	0.6
average	0.275556	0.435556	0.417778
