# Supplementary material for: Enhanced biomass and thermotolerance of Arabidopsis by SiERECTA isolated from Setaria italica L
Source: PeerJ. 2022 Dec 1;10:e14452. doi: 10.7717/peerj.14452 (PMC9744159; doi:10.7717/peerj.14452)
Supplement: Supplemental Information 8 — SiER1_X4 and SiER4_X1 expression patterns data. Overexpression of SiERs increased the biomass data of sorghum. Overexpression of SiERs enhanced the thermotolerance data of Arabidopsis. [file peerj-10-14452-s008.zip › Supplementary files==SiERs Raw Data Availability/6-Thermotolerance after SiERs genes overexpression/1-Survival rate of Arabidopsis.xls]

## Sheet: Survival rate of Arabidopsis
			Average
			Survival rate	error
						%
	1	WT	25.68	2.42041		32.3	18.6	25.7	22.5	29.3
	2	OxSiER4_X1#13	83.96	7.90194		100	89.6	78.9	95.6	55.7
	3	OxSiER1_X4#3	72.15	5.98191		49.5	80.36	78.6	81.7	70.59
