# Supplementary material for: Enhanced biomass and thermotolerance of Arabidopsis by SiERECTA isolated from Setaria italica L
Source: PeerJ. 2022 Dec 1;10:e14452. doi: 10.7717/peerj.14452 (PMC9744159; doi:10.7717/peerj.14452)
Supplement: Supplemental Information 8 — SiER1_X4 and SiER4_X1 expression patterns data. Overexpression of SiERs increased the biomass data of sorghum. Overexpression of SiERs enhanced the thermotolerance data of Arabidopsis. [file peerj-10-14452-s008.zip › Supplementary files==SiERs Raw Data Availability/6-Thermotolerance after SiERs genes overexpression/2-SOD and POD.xls]

## Sheet: SOD
SOD
		OxSiER4_X1#13	OxSiER1_X4#3	error	error
	WT-HN	201.975		2.5
	WT-HS	236.85		3.7695
	OxSiER-HN	229.45	234.8	2.3429	2.72336
	OxSiER-HS	264.85	253.1	3.9	3.15779
					Average	error
WT-HN	198.6	202.9	208.7	197.7	201.975	2.51243
WT-HS	236.7	228.7	246.9	235.1	236.85	3.7695
OxSiER1_X4-HN	231.5	228.9	240.1	238.7	234.8	2.72336
OxSiER1_X4-HS	248.7	262.4	249.7	251.6	253.1	3.15779
OxSiER4_X1-HN	226.8	230.8	235.4	224.8	229.45	2.3429
OxSiER4_X1-HS	263.9	257.9	261.8	275.8	264.85	3.85584

## Sheet: POD
POD
	OxSiER4_X1#13	OxSiER1_X4#3
			error	error
WT-HN	801.75		22.6985
WT-HS	554.325		17.6857
OxSiER-HN	955.533	945.7	16.9444	17.4405
OxSiER-HS	765.887	663.975	26.833	22.9197
					average	error
WT-HN	752.4	776.8	852.4	825.4	801.75	22.6985
WT-HS	556.7	512.3	598.6	549.7	554.325	17.6857
OxSiER1_X4-HN	976.8	943.6	897.6	964.8	945.7	17.4405
OxSiER1_X4-HS	698.7	605.9	648.7	702.6	663.975	22.9197
OxSiER4_X1-HN	910.89	970.58	950.48	990.18	955.532	16.9444
OxSiER4_X1-HS	724.389	715.69	821.59	801.88	765.887	26.833
