# Supplementary material for: Enhanced biomass and thermotolerance of Arabidopsis by SiERECTA isolated from Setaria italica L
Source: PeerJ. 2022 Dec 1;10:e14452. doi: 10.7717/peerj.14452 (PMC9744159; doi:10.7717/peerj.14452)
Supplement: Supplemental Information 8 — SiER1_X4 and SiER4_X1 expression patterns data. Overexpression of SiERs increased the biomass data of sorghum. Overexpression of SiERs enhanced the thermotolerance data of Arabidopsis. [file peerj-10-14452-s008.zip › Supplementary files==SiERs Raw Data Availability/6-Thermotolerance after SiERs genes overexpression/3-Expression of AtHSF1 and AtBl1.xls]

## Sheet: AtHSF1 and AtBl1 
		AtHSF1
OxSiER4_X1#13
						OxSiER4_X1#13
						average	error
	WT-HN	0.599532	0.462396	0.609161		0.557029	0.0473985
	OxSiER-HN	1.00236	1.36259	0.924636		1.09653	0.134908
	WT-HS	0.773687	0.773934	0.699813		0.749145	0.024666
	OxSiER-HS	1.78069	2.1296	2.07673		1.99567	0.108569
OxSiER1_X4#3						OxSiER1_X4#3
	WT-HN	0.479562	0.501266	0.526625		0.502484	0.0135996
	OxSiER-HN	1.34862	0.862163	0.921569		1.04412	0.153214
	WT-HS	0.664853	0.676565	0.630235		0.657218	0.0139085
	OxSiER-HS	1.64186	2.13566	1.73693		1.83815	0.151264
		AtBl1
OxSiER4_X1#13						OxSiER4_X1#13
						average	error
	WT-HN	0.721932	0.892709	0.530985		0.715209	0.104475
	OxSiER-HN	0.783237	0.635922	0.554162		0.657773	0.0670248
	WT-HS	0.829548	0.934572	0.882998		0.882373	0.0303195
	OxSiER-HS	1.1246	1.24582	0.96482		1.11175	0.0813727
OxSiER1_X4#3						OxSiER1_X4#3
	WT-HN	0.691266	0.658216	0.726566		0.692016	0.0197343
	OxSiER-HN	0.78262	0.691266	0.556832		0.676906	0.0655736
	WT-HS	1.2575	0.854166	0.923532		1.01173	0.124504
	OxSiER-HS	1.25826	1.15986	1.0586		1.15891	0.0576403
		AtHSF1		AtBl1
		OxSiER4_X1#13	OxSiER1_X4#3	OxSiER4_X1#13	OxSiER1_X4#3
	WT-HN	0.557029	0.502484	0.715209	0.692016
	OxSiER-HN	1.09653	1.04412	0.657773	0.676906
	WT-HS	0.749145	0.657218	0.882373	1.01173
	OxSiER-HS	1.99567	1.83815	1.11175	1.15891
		error
	WT-HN	0.0473985	0.0135996	0.104475	0.0197343
	OxSiER-HN	0.134908	0.153214	0.0670248	0.0655736
	WT-HS	0.024666	0.0139085	0.0303195	0.124504
	OxSiER-HS	0.108569	0.151264	0.0813727	0.0576403
